# Supplementary material for: Endophytic Pseudomonas koreensis A1 of Bletilla striata as a Plant Growth Promoter and Biocontrol Agent Against Rice Sheath Blight
Source: Plants (Basel). 2025 Nov 20;14(22):3546. doi: 10.3390/plants14223546 (PMC12656357; doi:10.3390/plants14223546)
Supplement: Supplementary file 1 [file plants-14-03546-s001.zip]

Archive with 1 entries (1 files):
- plants-3969756-supplementary.pdf
